# Supplementary material for: HDAC8-Selective Inhibition by PCI-34051 Enhances the Anticancer Effects of ACY-241 in Ovarian Cancer Cells
Source: Int J Mol Sci. 2022 Aug 3;23(15):8645. doi: 10.3390/ijms23158645 (PMC9369251; doi:10.3390/ijms23158645)
Supplement: Supplementary file 1 [file ijms-23-08645-s001.zip]

Archive with 1 entries (1 files):
- ijms-1793671-supplementary.pdf
